# Supplementary material for: Comparative Prognostic Roles of β-Catenin Expression and Tumor–Stroma Ratio in Pancreatic Cancer: Neoadjuvant Chemotherapy vs. Upfront Surgery
Source: Curr Oncol. 2025 Oct 17;32(10):578. doi: 10.3390/curroncol32100578 (PMC12563957; doi:10.3390/curroncol32100578)
Supplement: Supplementary file 1 [file curroncol-32-00578-s001.zip]

Archive with 9 entries (9 files):
- Supplementary  Figures 1-4 (Cur Oncol).pdf
- supplementary Methods (Oikawa, et al).pdf
- Supplementary Table 1 (Oikawa, et al).xlsx
- Supplementary Table 2 (Oikawa, et al).xlsx
- Supplementary Table 3 (Oikawa, et al).xlsx
- Supplementary Table 4 (Oikawa, et al).xlsx
- Supplementary Table 5 (Oikawa, et al).xlsx
- Supplementary Table 6 (Oikawa, et al).xlsx
- Supplementary Table 7 (Oikawa, et al).xlsx
