# Supplementary material for: Comparative Prognostic Roles of β-Catenin Expression and Tumor–Stroma Ratio in Pancreatic Cancer: Neoadjuvant Chemotherapy vs. Upfront Surgery
Source: Curr Oncol. 2025 Oct 17;32(10):578. doi: 10.3390/curroncol32100578 (PMC12563957; doi:10.3390/curroncol32100578)
Supplement: Supplementary file 1 [file curroncol-32-00578-s001.zip › Supplementary Table 1 (Oikawa, et al).xlsx]

## Sheet: All patient
	Supplementary Table 1. Baseline patient characteristics
	Total case, n	84
	Age (years), mean [range]	73.5 [39-91]
	Sex
	Male, n (%)	43 (51.2%)
	Female, n (%)	41 (48.8%)
	Tumor location, n (%)
	Head	50 (59.5%)
	Body/Tail	34 (40.5%)
	NAC *, n(%)	35 (41.7%)
	UFS, n(%)	49 (58.3%)
	Adjuvant therapy **, n (%)	48 (57.1%)
	Tumor size (mm), median [range]	25 [3-110]
	pT category, n (%)
	pT1	23 (27.4%)
	pT2	44 (52.4%)
	pT3	17 (20.2%)
	pN category, n (%)
	pN0	39 (46.4%)
	pN1	26 (31.0%)
	pN2	19 (22.6%)
	AJCC stage, n (%)
	I	33 (39.2%)
	II	32 (38.1%)
	III	19 (22.6%)
	Follow-up (day), median [range] ***	732 [59-1899]
	* NAC: Neoadjuvant chemotherapy was S-1 plus gemcitabine. ** Adjuvant therapy: included S-1 or gemcitabine-based regimens. *** Follow-up: defined as the time from surgery to last contact or death (n= 48). Abbreviations: NAC, neoadjuvant chemotherapy; UFS, upfront surgery.
