# Supplementary material for: Comparative Prognostic Roles of β-Catenin Expression and Tumor–Stroma Ratio in Pancreatic Cancer: Neoadjuvant Chemotherapy vs. Upfront Surgery
Source: Curr Oncol. 2025 Oct 17;32(10):578. doi: 10.3390/curroncol32100578 (PMC12563957; doi:10.3390/curroncol32100578)
Supplement: Supplementary file 1 [file curroncol-32-00578-s001.zip › Supplementary Table 2 (Oikawa, et al).xlsx]

## Sheet: Sheet1
	Supplementary Table 2. Clinicopathological characteristics and their association with TSR between NAC and UFS groups in patients with PDAC
	Variable	All				NAC				UFS
		TSR (%)		p-Value		TSR (%)		p-Value		TSR (%)		p-Value
		<13	≥13			<13	≥13			<13	≥13
	Age (years)			0.661				1				0.377
	<75	19	27			12	10			7	17
	≥75	18	20			7	6			11	14
	Sex			1				1				1
	Male	19	24			10	9			9	15
	Female	18	23			9	7			9	16
	Tumor location			0.502				1				0.23
	Head	24	26			11	10			13	16
	Body/Tail	13	21			8	6			5	15
	pT category			0.427				1				0.443
	1+2	28	39			14	12			14	27
	3	9	8			5	4			4	4
	pN category			0.826				1				1
	N0	18	21			10	8			8	13
	N1+N2	19	26			9	8			10	18
	Tumor differentiation			0.826				1				0.775
	Well	17	20			8	6			9	14
	Moderate+Poor	20	27			11	10			9	17
	Lymphovascular invasion			0.461				0.244				0.759
	Absent	12	11			6	2			6	9
	Present	25	36			13	14			12	22
	Perineural invasion			0.125				0.167				0.708
	Absent	12	8			8	3			4	5
	Present	25	39			11	13			14	26
	Peripancreatic fat invasion			0.185				0.461				0.443
	Absent	10	7			6	3			4	4
	Present	27	40			13	13			14	27
	Resection margin			0.058				1				0.07
	Negative	35	37			18	15			17	22
	Positive	2	10			1	1			1	9
	* p<0.05 was considered statistically significant. Abbreviations; tumor–stroma ratio (TSR): All, all patients (NAC+UFS); NAC, neoadjuvant chemotherapy; UFS, upfront surgery.
