# Supplementary material for: Comparative Prognostic Roles of β-Catenin Expression and Tumor–Stroma Ratio in Pancreatic Cancer: Neoadjuvant Chemotherapy vs. Upfront Surgery
Source: Curr Oncol. 2025 Oct 17;32(10):578. doi: 10.3390/curroncol32100578 (PMC12563957; doi:10.3390/curroncol32100578)
Supplement: Supplementary file 1 [file curroncol-32-00578-s001.zip › Supplementary Table 3 (Oikawa, et al).xlsx]

## Sheet: Sheet1
		Supplementary Table 3. Clinicopathological characteristics and their association with β-CTN / m-CK index between NAC and UFS groups in patients with PDAC
		Variable	All				NAC				UFS
			β-CTN/m-CK index		p-Value		β-CTN/m-CK index		p-Value		β-CTN/m-CK index		p-Value
			≥0.5	<0.5			≥0.5	<0.5			≥0.5	<0.5
		Age (years)			0.826				0.079				0.256
		<75	28	18			17	5			11	13
		≥75	22	16			6	7			16	9
		Sex			0.827				0.736				0.571
		Male	25	18			13	6			12	12
		Female	25	16			10	6			15	10
		Tumor location			0.653				0.477				1
		Head	31	19			15	6			16	13
		Body/ Tail	19	15			8	6			11	9
		pT category			1				1				1
		1+2	40	27			17	9			23	18
		3	10	7			6	3			4	4
		pN category			0.825				0.725				0.563
		N0	24	15			11	7			13	8
		N1+N2	26	19			12	5			14	14
		Tumor differentiation			0.117				0.282				0.252
		Well	26	11			11	3			15	8
		Moderate+Poor	24	23			12	9			12	14
		Lymphovascular invasion			0.136				0.686				0.123
		Absent	17	6			6	2			11	4
		Present	33	28			17	10			16	18
		Perineural invasion			1				0.13				0.16
		Absent	12	8			5	6			7	2
		Present	38	26			18	6			20	20
		Peripancreatic fat invasion			0.167				0.45				0.269
		Absent	13	4			7	2			6	2
		Present	37	30			16	10			21	20
		Resection margin			0.6				1				0.9
		Negative	46	26			22	11			24	15
		Positive	4	8			1	1			3	7
		* p<0.05 was considered statistically significant. Abbreviations: β-CTN, β-catenin; m-CK, multi-cytokeratin; NAC, neoadjuvant chemotherapy; UFS, upfront surgery; All, all patients (NAC+UFS).
