# Supplementary material for: Comparative Prognostic Roles of β-Catenin Expression and Tumor–Stroma Ratio in Pancreatic Cancer: Neoadjuvant Chemotherapy vs. Upfront Surgery
Source: Curr Oncol. 2025 Oct 17;32(10):578. doi: 10.3390/curroncol32100578 (PMC12563957; doi:10.3390/curroncol32100578)
Supplement: Supplementary file 1 [file curroncol-32-00578-s001.zip › Supplementary Table 4 (Oikawa, et al).xlsx]

## Sheet: Sheet1
	Supplementary Table 4. Clinicopathological characteristics and their association with TB between NAC and UFS groups in patients with PDAC
	Variable	All				NAC				UFS
		TB		p-Value		TB		p-Value		TB		p-Value
		<10	≥10			<10	≥10			<10	≥10
	Age (years)			0.140				0.503				0.004 *
	<75	16	30			9	13			7	17
	≥75	7	31			7	6			0	25
	Sex			0.808				0.740				1.000
	Male	11	32			8	11			3	21
	Female	12	29			8	8			4	21
	Tumor location			0.459				0.739				0.422
	Head	12	38			9	12			3	26
	Body/Tail	11	23			7	7			4	16
	pT category			0.135				0.135				0.581
	1+2	21	46			14	12			7	34
	3	2	15			2	7			0	8
	pN category			0.142				0.315				0.443
	N0	14	25			10	8			4	17
	N1+N2	9	36			6	11			3	25
	Tumor differentiation			0.084				0.094				0.230
	Well	14	23			9	5			5	18
	Moderate+Poor	9	38			7	14			2	24
	Lymphovascular invasion			0.173				0.105				0.660
	Absent	9	14			6	2			3	12
	Present	14	47			10	17			4	30
	Perineural invasion			0.082				0.273				0.600
	Absent	9	11			7	4			2	7
	Present	14	50			9	15			5	35
	Peripancreatic fat invasion			0.014*				0.700				0.009 *
	Absent	9	8			5	4			4	4
	Present	14	53			11	15			3	38
	Resection margin			0.166				0.489				1.000
	Negative	22	50			16	17			6	33
	Positive	1	11			0	2			1	9
	* p<0.05 was considered statistically significant. Abbreviations: TB, tumor budding; NAC, neoadjuvant chemotherapy; UFS, upfront surgery; All, all patients (NAC+UFS).
