# Supplementary material for: Comparative Prognostic Roles of β-Catenin Expression and Tumor–Stroma Ratio in Pancreatic Cancer: Neoadjuvant Chemotherapy vs. Upfront Surgery
Source: Curr Oncol. 2025 Oct 17;32(10):578. doi: 10.3390/curroncol32100578 (PMC12563957; doi:10.3390/curroncol32100578)
Supplement: Supplementary file 1 [file curroncol-32-00578-s001.zip › Supplementary Table 5 (Oikawa, et al).xlsx]

## Sheet: Sheet1
	Supplementary Table 5. Univariate analysis of clinicopathological features associated with survival outcomes in PDAC
	Variable	n	CSS				RFS
			1-year survival (%)	3 -year survival (%)	p-Value		1-year survival (%)	3 -year survival (%)	p-Value
	Age (years)				0.033 *				0.596
	<75	46	33 (86.1)	11 (68.3)			22 (53.5)	8 (29.6)
	≥75	38	25 (82.6)	1 (18.9)			19 (58.8)	0 (16.7)
	Sex				0.652				0.374
	Male	43	28 (81.8)	7 (53.5)			19 (52.4)	4 (23.1)
	Female	41	20 (86.9)	5 (42.7)			22 859.4)	4 (25.9)
	Tumor location				0.704				0.814
	Head	50	38 (85.0)	7 (46.1)			24 (53.0)	4 (21.0)
	Body/Tail	34	20 (83.2)	5 (51.5)			17 (60.4)	4 (28.2)
	NAC				0.149				0.899
	Yes	35	24 (87.3)	3 (62.5)			17 (59.4)	2 (26.5)
	No (UFS)	49	34 (81.8)	9 (42.9)			24 (53.5)	6 (24.3)
	Adjuvant therapy				<0.001 *				0.001 *
	Yes	48	37 (91.2)	11 (63.2)			31 (70.6)	7 (30.7)
	No	36	21 (74.1)	1 (26.6)			10 (33.9)	1 (15.2)
	pT category				0.630				0.046 *
	1+2	67	49 (85.3)	9 (46.6)			36 (60.6)	7 (30.0)
	3	17	9 (80.0)	3 (57.1)			5 (37.7)	1 (7.5)
	pN category				0.022 *				0.001 *
	N0	39	30 (89.0)	6 (56.2)			25 (73.0)	6 (38.5)
	N1+N2	45	28 (80.1)	6 (39.6)			16 (41.1)	2 (11.4)
	Tumor differentiation				<0.001 *				<0.001 *
	Well	37	30 (94.3)	11 (71.4)			27 (77.7)	6 (38.9)
	Moderate+Poor	47	25 (76.1)	1 (28.2)			14 (37.6)	2 (11.1)
	Lymphovascular invasion				0.053				0.004 *
	Absent	23	19 (95.0)	5 (59.8)			15 (76.4)	4 (43.1)
	Present	61	39 (80.3)	7 (43.8)			26 (48.6)	4 (17.9)
	Perineural invasion				0.122				0.204
	Absent	20	15 (88.8)	2 (58.0)			13 (73.9)	2 (38.4)
	Present	64	43 (82.9)	10 (44.3)			28 (50.3)	6 (20.2)
	Peripancreatic fat invasion				0.015 *				0.017 *
	Absent	17	15 (100)	5 (77.8)			11 (76.5)	4 (51.5)
	Present	67	43 (80.0)	7 (38.2)			30 (50.5)	4 (17.3)
	Resection margin				0.092				0.188
	Negative	72	51 (86.5)	10 (51.3)			37 (58.1)	7 (25.5)
	Positive	12	7 (70.0)	2 (33.3)			4 (40.0)	1 (15.0)
	TSR (%)				0.015 *				0.020 *
	<13	37	30 (94.0)	9 (59.7)			24 (69.4)	5 (24.7)
	≥13	47	28 (76.4)	3 (38.6)			17 (44.5)	3 (25.4)
	β-CTN/m-CK index				0.009 *				<0.001 *
	≥0.5	50	36 (89.1)	8 (55.8)			31 (70.6)	6 (32.7)
	<0.5	34	22 (77.3)	4 (39.7)			10 (33.7)	2 (12.6)
	TB				0.022 *				0.078
	Low	23	20 (95.5)	5 (75.2)			17 (73.9)	5 (39.1)
	High	61	39 (76.7)	7 (37.3)			24 (48.4)	3 (18.1)
	* p<0.05 was considered statistically significant. Abbreviations: PDAC, pancreatic ductal adenocarcinoma; CSS, cancer-specific survival; RFS, relapse-free survival; NAC, neoadjuvant chemotherapy; UFS, upfront surgery; TSR, tumor–stroma ratio; β-CTN, β-catenin; m-CK, multi-cytokeratin; TB, tumor budding.
