# Supplementary material for: Comparative Prognostic Roles of β-Catenin Expression and Tumor–Stroma Ratio in Pancreatic Cancer: Neoadjuvant Chemotherapy vs. Upfront Surgery
Source: Curr Oncol. 2025 Oct 17;32(10):578. doi: 10.3390/curroncol32100578 (PMC12563957; doi:10.3390/curroncol32100578)
Supplement: Supplementary file 1 [file curroncol-32-00578-s001.zip › Supplementary Table 6 (Oikawa, et al).xlsx]

## Sheet: Sheet1
	Supplementary Table 6. Univariate analysis of clinicopathological features associated with survival outcomes in NAC-treated PDAC
	Variable	n	CSS				RFS
			1-year survival (%)	3 -year survival (%)	p-Value		1-year survival (%)	3 -year survival (%)	p-Value
	Age (years)				0.906				0.447
	<75	22	15 (90.5)	3 (76.4)			11 (62.9)	2 (30.5)
	≥75	13	9 (83.3)	0 (33.3)			6 (52.8)	0 (22.0)
	Sex				0.022 *				0.138
	Male	19	13 (83.1)	1 (27.2)			8 (52.6)	1 (18.4)
	Female	16	11 (92.3)	2 (92.3)			9 (67.0)	1 (32.6)
	Tumor location				0.838				0.840
	Head	21	16 (85.5)	2 (69.6)			11 (56.8)	1 (25.1)
	Body / Tail	14	8 (90.0)	1 (39.4)			6 (64.3)	1 (26.8)
	Adjuvant therapy				0.072				0.053
	Yes	23	17 (94.7)	2 (68.1)			14 (73.9)	1 (31.6)
	No	12	7 (74.1)	1 (49.4)			3 (30.0)	1 (15.0)
	pT category				0.699				0.057
	1 + 2	26	19 (87.4)	1 (60.5)			15 (68.3)	1 (31.4)
	3	9	5 (87.5)	2 (58.3)			2 (33.3)	1 (16.7)
	pN category				0.117				0.139
	N0	18	14 (93.8)	2 (72.5)			11 (72.2)	2 (36.9)
	N1 + N2	17	10 (80.2)	1 (50.1)			6 (45.4)	0 (13.6)
	Tumor differentiation				0.014 *				0.061
	Well	14	11 (100.0)	1 (100.0)			10 (77.9)	0 (19.5)
	Moderate + Poor	21	13 (78.8)	2 (42.1)			7 (47.6)	2 (34.0)
	Lymphovascular invasion				0.297				0.058
	Absent	8	7 (100.0)	1 (t66.7)			5 (75.0)	1 (75.0)
	Present	27	17 (83.3)	2 (57.9)			12 (54.8)	1 (16.4)
	Perineural invasion				0.762				0.649
	Absent	11	9 (90.0)	1 (53.3)			7 (72.7)	1 (31.2)
	Present	24	15 (85.9)	2 (65.5)			10 (53.2)	1 (24.6)
	Peripancreatic fat invasion				0.207				0.059
	Absent	9	7 (100.0)	2 (80.0)			5 (77.8)	2 (62.2)
	Present	26	17 (83.0)	1 (53.1)			12 (53.0)	0 (14.7)
	Resection margin				< 0.001 *				0.017 *
	Negative	33	24 (93.2)	3 (66.7)			17 (63.0)	2 (28.1)
	Positive	2	0 (0)	0 (0)			0 (0)	0 (0)
	Evans' grading system				0.244				0.748
	I	17	10 (80.1)	1 (48.5)			8 (64.2)	0 (21.4)
	IIa + IIb	18	14 (93.8)	2 (73.8)			9 (55.6)	2 (29.8)
	TSR (%)				0.558				0.493
	<13	19	14 (87.8)	3 (71.0)			11 (63.2)	2 (26.3)
	≥13	16	10 (87.5)	0 (52.5)			6 (54.1)	0 (24.1)
	β-CTN / m-CK index				0.183				0.018 *
	≥0.5	23	16 (90.9)	3 (70.8)			14 (73.4)	2 (35.9)
	<0.5	12	8 (81.8)	0 (57.3)			3 (31.3)	0 (10.4)
	TB				0.022 *				0.094
	Low	16	14 (100.0)	2 (72.0)			12 (75.0)	2 (38.2)
	High	19	10 (75.1)	1 (56.3)			5 (45.1)	0 (13.5)
	* p<0.05 was considered statistically significant. Abbreviations: NAC, neoadjuvant chemotherapy; PDAC, pancreatic ductal adenocarcinoma; CSS, cancer-specific survival; RFS, relapse-free survival; TSR, tumor–stroma ratio; β-CTN, β-catenin; m-CK, multi-cytokeratin; TB, tumor budding.
