# Supplementary material for: Comparative Prognostic Roles of β-Catenin Expression and Tumor–Stroma Ratio in Pancreatic Cancer: Neoadjuvant Chemotherapy vs. Upfront Surgery
Source: Curr Oncol. 2025 Oct 17;32(10):578. doi: 10.3390/curroncol32100578 (PMC12563957; doi:10.3390/curroncol32100578)
Supplement: Supplementary file 1 [file curroncol-32-00578-s001.zip › Supplementary Table 7 (Oikawa, et al).xlsx]

## Sheet: Sheet1
	Supplementary Table 7. Univariate analysis of clinicopathological features associated with survival outcomes in UFS-treated PDAC
	Variable	n	CSS				RFS
			1-year survival (%)	3 -year survival (%)	p-Value		1-year survival (%)	3 -year survival (%)	p-Value
	Age (years)				0.072				0.811
	<75	24	19 (82.5)	9 (62.0)			11 (45.8)	6 (29.2)
	≥75	25	15 (81.0)	1 (18.9)			13 (62.5)	0 (16.3)
	Sex				0.299				0.900
	Male	24	15 (80.2)	6 (62.1)			11 (52.6)	3 (26.2)
	Female	25	19 (83.1)	3 (27.9)			13 (54.3)	3 (22.0)
	Tumor location				0.673				0.772
	Head	29	22 (84.6)	5 (37.1)			13 (50.1)	3 (20.4)
	Body / Tail	20	12 (77.5)	4 (52.7)			11 (58.1)	3 (29.0)
	Adjuvant therapy				<0.001 *				0.009 *
	Yes	25	20 (87.8)	9 (64.0)			17 (68.0)	6 (32.5)
	No	24	14 (74.1)	0 (19.1)			7 (35.6)	0 (15.3)
	pT category				0.498				0.188
	1+2	41	30 (83.6)	8 (42.7)			21 (55.5)	6 (29.7)
	3	8	4 (71.4)	1 (53.6)			3 (42.9)	0 (14.3)
	pN category				0.113				0.004 *
	N0	21	16 (84.2)	4 (49.7)			14 (73.9)	4 (41.6)
	N1+N2	28	8 (80.0)	5 (37.0)			10 (38.6)	2 (11.6)
	Tumor differentiation				<0.001 *				< 0.001 *
	Well	23	19 (90.9)	7 (64.8)			17 (77.4)	6 (48.3)
	Moderate+Poor	26	15 (73.0)	2 (19.7)			7 (30.7)	0 (0)
	Lymphovascular invasion				0.075				0.036 *
	Absent	15	12 (92.3)	4 (57.0)			10 (77.4)	3 (37.1)
	Present	34	22 (77.4)	5 (36.8)			14 (43.8)	3 (18.6)
	Perineural invasion				0.121				0.159
	Absent	9	6 (87.5)	1 (65.6)			6 (76.2)	1 (50.8)
	Present	40	28 (80.8)	8 (37.8)			18 (48.8)	5 (18.8)
	Peripancreatic fat invasion				0.050				0.152
	Absent	8	8 (100.0)	3 (75.0)			6 (75.0)	2 (46.9)
	Present	41	26 (77.7)	16 (34.5)			18 (48.8)	4 (18.9)
	Resection margin				0.729				0.442
	Negative	39	27 (80.4)	7 (43.5)			20 (54.2)	5 (25.1)
	Positive	10	7 (87.5)	2 (41.7)			4 (50.0)	1 (18.8)
	TSR (%)				0.025 *				0.020 *
	<13	18	16 (100.0)	8 (56.9)			13 (76.5)	3 (25.9)
	≥13	31	18 (70.1)	3 (33.4)			11 (39.5)	3 (24.6)
	β-CTN/m-CK index				0.032 *				0.006 *
	≥0.5	27	20 (87.7)	5 (50.6)			17 (68.0)	4 (31.8)
	<0.5	22	14 (74.4)	4 (34.4)			7 (35.3)	2 (14.1)
	TB				0.358				0.273
	Low	7	6 (85.7)	4 (71.4)			5 (71.4)	3 (42.9)
	High	42	28 (81.1)	5 (35.4)			19 (50.3)	3 (20.1)
	* p<0.05 was considered statistically significant. Abbreviations: UFS, upfront surgery; PDAC, pancreatic ductal adenocarcinoma; CSS, cancer-specific survival; RFS, relapse-free survival; TSR, tumor–stroma ratio; β-CTN, β-catenin; m-CK, multi-cytokeratin; TB, tumor budding.
